# Supplementary material for: Lamin A/C regulates cerebellar granule cell maturation
Source: Cell Biol Toxicol. 2025 Apr 5;41(1):66. doi: 10.1007/s10565-025-10011-z (PMC11972193; doi:10.1007/s10565-025-10011-z)
Supplement: Supplementary file 1 — Supplementary file1 (XLSX 18 KB) [file 10565_2025_10011_MOESM1_ESM.xlsx]

## Sheet: Table_DEGs
Gene Symbol	Probe	Gene Name	Entrez Gene id	Log2 ratio KD/CTRL
Arpc1b	A_44_P250579	actin related protein 2/3 complex, subunit 1B	54227	4.90494
Cables2	A_44_P270233	Cdk5 and Abl enzyme substrate 2	311703	3.8574
Tnks1bp1	A_43_P19640	tankyrase 1 binding protein 1	295707	3.47486
Tmub2	A_44_P382611	transmembrane and ubiquitin-like domain containing 2	303567	2.32048
Ptrh2	A_42_P622837	peptidyl-tRNA hydrolase 2	287593	1.82005
Bmp2k	A_43_P17619	BMP-2 inducible kinase	498333	1.63699
Ttll4	A_44_P201858	tubulin tyrosine ligase-like family, member 4	690512	1.63557
Tiam1	A_44_P314492	T-cell lymphoma invasion and metastasis 1	304109	1.40217
Ect2	A_44_P730320	epithelial cell transforming 2	361921	1.14517
Mrpl4	A_44_P518434	mitochondrial ribosomal protein L4	363023	0.98306
Gpaa1	A_43_P19521	glycosylphosphatidylinositol anchor attachment protein 1 homolog (yeast)	300046	0.978433
B3gat1	A_44_P528667	beta-1,3-glucuronyltransferase 1	117108	0.959082
Thap12	A_44_P300965	THAP domain containing 12	308845	0.951382
Rnf213	A_43_P11359	ring finger protein 213	303735	0.879396
Igf2r	A_44_P625286	insulin-like growth factor 2 receptor	25151	0.879166
Rgs7bp	A_44_P826742	regulator of G-protein signaling 7 binding protein	294715	0.873667
Kcnmb2	A_42_P482475	potassium large conductance calcium-activated channel, subfamily M, beta member 2	294961	0.849372
C11h3orf38	A_44_P384304	similar to 4930453N24Rik protein	304176	0.827322
Msi2	A_44_P348026	musashi RNA-binding protein 2	360596	0.809464
Adcy9	A_43_P22744	adenylate cyclase 9	302950	0.772842
Trap1	A_44_P442279	TNF receptor-associated protein 1	287069	0.7577
Sergef	A_44_P503699	secretion regulating guanine nucleotide exchange factor	365243	0.735622
Rbm26	A_44_P209995	RNA binding motif protein 26	306137	0.728951
Kcnma1	A_43_P15328	potassium large conductance calcium-activated channel, subfamily M, alpha member 1	83731	0.71989
Slc25a27	A_44_P407334	solute carrier family 25, member 27	85262	0.704848
Jak1	A_44_P627230	Janus kinase 1	84598	0.704577
Bicd1	A_44_P128693	BICD cargo adaptor 1	362466	0.675224
Chst15	A_44_P741769	carbohydrate sulfotransferase 15	286974	0.670243
Extl2	A_44_P534374	exostosin-like glycosyltransferase 2	310803	0.668989
Zbtb20	A_44_P511516	zinc finger and BTB domain containing 20	288105	0.668844
Tra2a	A_44_P643604	transformer 2 alpha	500116	0.668622
Wwp1	A_44_P576858	WW domain containing E3 ubiquitin protein ligase 1	297930	0.66736
Rn28s	A_44_P137215	28S ribosomal RNA (Rn28s), ribosomal RNA	100861535	0.665554
Slc9a7	A_44_P737323	solute carrier family 9 member A7	317170	0.663146
Cdk12	A_44_P318259	cyclin-dependent kinase 12	192350	0.662775
Mier2	A_44_P204097	mesoderm induction early response 1, family member 2	362841	0.656615
Kcnt1	A_43_P12134	potassium channel, subfamily T, member 1	60444	0.64874
Stard4	A_43_P19672	StAR-related lipid transfer (START) domain containing 4	291699	0.647075
Ubl3	A_44_P452987	ubiquitin-like 3	363869	0.639709
Smarca2	A_43_P10245	SWI/SNF related, matrix associated, actin dependent regulator of chromatin, subfamily a, member 2	361745	0.627714
Trerf1	A_44_P1058179	transcriptional regulating factor 1	316219	0.624451
Ccdc88a	A_44_P951089	coiled coil domain containing 88A	305605	0.623388
Dnajb5	A_44_P331706	DnaJ (Hsp40) homolog, subfamily B, member 5	313811	0.623279
Zzz3	A_44_P638816	zinc finger, ZZ-type containing 3	310958	0.617561
Invs	A_44_P624151	inversin	313228	0.614305
Uty	A_43_P22646	ubiquitously transcribed tetratricopeptide repeat containing, Y-linked	100310845	0.611204
Srpk2	A_44_P731013	SRSF protein kinase 2	296753	0.610612
Crygd	A_44_P104870	crystallin, gamma D	24278	0.606287
Sirt5	A_44_P240292	sirtuin 5	306840	0.606076
Abcc8	A_43_P11674	ATP binding cassette subfamily C member 8	25559	0.60462
Hba-a3	A_44_P361487	hemoglobin alpha, adult chain 3	287167	-0.605858
Spa17	A_43_P12821	sperm autoantigenic protein 17	85244	-0.608466
Nlgn1	A_43_P12965	neuroligin 1	116647	-0.610534
Zeb2	A_44_P1057427	zinc finger E-box binding homeobox 2	311071	-0.616367
Hnrnpdl	A_44_P158361	heterogeneous nuclear ribonucleoprotein D-like	305178	-0.619999
Bcas1	A_44_P198474	brain enriched myelin associated protein 1	246755	-0.623211
Ifi27l2b	A_43_P14036	interferon, alpha-inducible protein 27 like 2B	299269	-0.623602
Trim44	A_44_P506358	tripartite motif-containing 44	362172	-0.624293
Cspg4	A_42_P696084	chondroitin sulfate proteoglycan 4	81651	-0.624824
Cd93	A_43_P12791	CD93 molecule	84398	-0.626465
Itgav	A_44_P108430	integrin subunit alpha V	296456	-0.62671
Ccl19	A_42_P672071	C-C motif chemokine ligand 19	362506	-0.628398
Pcdh7	A_44_P242580	protocadherin 7	360942	-0.628733
Fam89a	A_42_P619403	family with sequence similarity 89, member A	361441	-0.640668
Slc44a1	A_44_P448710	solute carrier family 44 member 1	85254	-0.644253
Zkscan1	A_44_P807363	zinc finger with KRAB and SCAN domains 1	498160	-0.64466
Pcdha4	A_44_P381344	protocadherin alpha 4	116741	-0.647177
Sema6b	A_42_P464489	semaphorin 6B	84609	-0.648493
Lpar1	A_44_P975653	lysophosphatidic acid receptor 1	116744	-0.653719
Fst	A_44_P108588	follistatin	24373	-0.655331
Snapc5	A_44_P1050433	small nuclear RNA activating complex, polypeptide 5	691501	-0.656154
Yipf4	A_44_P145114	Yip1 domain family, member 4	362699	-0.65806
Grb7	A_43_P12795	growth factor receptor bound protein 7	84427	-0.662995
Wdfy3	A_44_P923195	WD repeat and FYVE domain containing 3	305164	-0.664897
Col11a2	A_44_P527024	collagen type XI alpha 2 chain	294279	-0.669458
Fbxo2	A_44_P484969	F-box protein 2	85273	-0.672643
Efs	A_44_P480455	embryonal Fyn-associated substrate	290212	-0.673501
Igsf1	A_44_P170372	immunoglobulin superfamily, member 1	302822	-0.674282
Ccdc184	A_44_P1050809	coiled-coil domain containing 184	500925	-0.680459
Gmpr	A_44_P409518	guanosine monophosphate reductase	117533	-0.684961
Gbp2	A_44_P1053321	guanylate binding protein 2	171164	-0.697829
Kitlg	A_43_P14111	KIT ligand	60427	-0.699518
Gpr17	A_44_P562669	G protein-coupled receptor 17	767613	-0.69989
Ldlrad3	A_44_P156079	low density lipoprotein receptor class A domain containing 3	366138	-0.70016
LOC108352066	A_44_P614514	uncharacterized LOC108352066	108352066	-0.706575
Padi2	A_42_P499767	peptidyl arginine deiminase 2	29511	-0.74144
Map7d1	A_44_P241498	MAP7 domain containing 1	681287	-0.755562
Myo1a	A_44_P128201	myosin IA	299509	-0.770722
Enpp6	A_43_P15051	ectonucleotide pyrophosphatase/phosphodiesterase 6	306460	-0.781082
Isg15	A_44_P1013314	ISG15 ubiquitin-like modifier	298693	-0.810913
Cyp1b1	A_44_P251228	cytochrome P450, family 1, subfamily b, polypeptide 1	25426	-0.821749
Lsp1	A_42_P621642	lymphocyte-specific protein 1	361680	-0.830864
Cyp1a1	A_44_P321009	cytochrome P450, family 1, subfamily a, polypeptide 1	24296	-0.849525
Ccl5	A_44_P304323	chemokine (C-C motif) ligand 5	81780	-0.855427
Ccl7	A_44_P1022002	chemokine (C-C motif) ligand 7	287561	-0.855843
Dsp	A_44_P913570	desmoplakin	306871	-0.885301
Heca	A_44_P398230	hdc homolog, cell cycle regulator	308624	-0.937399
Ppp1r1a	A_44_P451798	protein phosphatase 1, regulatory (inhibitor) subunit 1A	58977	-0.964671
Sned1	A_44_P218263	sushi, nidogen and EGF-like domains 1	316638	-0.974685
Scn5a	A_44_P823749	sodium channel, voltage-gated, type V, alpha subunit	25665	-1.00076
Dnaja1	A_44_P636724	DnaJ heat shock protein family (Hsp40) member A1	65028	-1.00699
Ptgr1	A_42_P698240	prostaglandin reductase 1	192227	-1.0165
Zc3hc1	A_44_P419676	zinc finger, C3HC-type containing 1	296957	-1.09786
Slc30a3	A_44_P306524	solute carrier family 30 (zinc transporter), member 3	366568	-1.12563
Brme1	A_44_P1012940	break repair meiotic recombinase recruitment factor 1	304654	-1.15654
Cxcl10	A_44_P1039128	chemokine (C-X-C motif) ligand 10	245920	-1.18868
Reg3b	A_44_P271658	regenerating islet-derived 3 beta	24618	-1.262
Fam169a	A_44_P496809	family with sequence similarity 169, member A	310013	-1.37573
Klhl5	A_44_P343653	kelch-like family member 5	305351	-1.52597
Satb1	A_44_P209058	SATB homeobox 1	316164	-1.53598
Tpst2	A_44_P516257	tyrosylprotein sulfotransferase 2	288719	-1.62543
Dip2c	A_44_P789180	disco-interacting protein 2 homolog C	307067	-1.70477
RGD1559821	A_44_P269499	similar to myosin, light polypeptide 6, alkali, smooth muscle and non-muscle	304447	-1.74231
Pdhx	A_44_P327586	pyruvate dehydrogenase complex, component X	311254	-1.81571
Tbx2	A_44_P623479	T-box transcription factor 2	303398	-1.82675
Exoc6	A_42_P521814	exocyst complex component 6	50556	-2.04592
Atpsckmt	A_44_P102876	ATP synthase c subunit lysine N-methyltransferase	499561	-2.71265
Or10am5	A_44_P313592	olfactory receptor family 10 subfamily AM member 5	292559	-2.98754
Celsr1	A_44_P506659	cadherin, EGF LAG seven-pass G-type receptor 1	300128	-3.90733
Rbx1	A_42_P808887	ring-box 1	300084	-3.9137
Arid5a	A_44_P931922	AT-rich interaction domain 5A	316327	-3.94201
